# Supplementary material for: The social structure of Golfo Dulce bottlenose dolphins (Tursiops truncatus) and the influence of behavioural state
Source: R Soc Open Sci. 2016 Aug 31;3(8):160010. doi: 10.1098/rsos.160010 (PMC5108934; doi:10.1098/rsos.160010)
Supplement: Golfo Dulce Tursiops surveys (in GolfoDulceRSOS.xls) contains data from each Tursiops truncatus sighting during our surveys conducted in Golfo Dulce from September 1991 to December 1992, as well as age, sex, and calf information for each identified individual. [file rsos160010supp1.xlsx]

## Sheet: Scars_Raw
DOLPHIN NAME	DATE TAKEN	Gender	Calf	Calf Born	Receptive?	Fin Pix #	Total Scar Pix #	Scar % Coverage	Pink Scar Pix #	Blue Scar Pix #	Yellow Scar Pix #	Red Scar Pix #	Green Scar Pix #
Cortada272L	1992-02-11	Female	Newborn	1992-06-05	no	39495	0	0
Emmenthal292L	1992-02-28	Female	Newborn	1992-07-01	no	142264	0	0
Fang453L	1992-07-29	Female	Youngster		yes	118321	0	0
Fluke300L	1992-03-04	Female	Newborn	1992-07-15	no	37484	0	0
Gorda327L	1992-03-27	Female	n/a		yes	76872	0	0
Irazu292L	1992-02-28	Female	Youngster		yes	18128	0	0
Quiff486L	1992-09-20	Female	Youngster		yes	73933	0	0
Serrucho327L	1992-03-27	Female	Youngster		yes	23647	0	0
Victoria323L	1992-03-25	Female	Newborn	1992-05-19	no	133653	0	0
Comma302L	2002-03-06	Female	Youngster		yes	114768	2802	2.4414	2802
Lapa286L	1992-02-22	Female	Newborn	1992-04-21	no	44037	1613	3.6628	1613
Buenas Noches257L	1992-01-29	Female	n/a		yes	39061	3226	8.2589	3226
Comb331L	1992-03-28	Female	Newborn	1992-07-01	no	126910	12309	9.699	5527	6782
Grip114L	1991-11-15	Female	Newborn	1992-05-31	no	210383	23810	11.3175	11466	12344
Frayed487L	1992-09-21	Female	Newborn	1992-07-05	no	25292	2962	11.7112	161	552	2249
Little John 253L	1992-01-23	Male	n/a			309490	11003	3.5552	7888	3115
Scratch406L	1992-06-12	Male	n/a			240385	13779	5.7321	2462	3151	2034	3231	2901
Lightbulb409L	1992-06-14	Male	n/a			91832	6448	7.0215	3179	3269
Curl406L	1992-06-12	Male	n/a			373301	36555	9.7924	23624	9350	3581
Hammer146R	1991-11-22	Male	n/a			73417	9002	12.2615	3856	1648	2022	1476
Bernd79L	1991-11-07	Male	n/a			121519	16133	13.2761	3689	7735	4709
LuckySeven415L	1992-06-23	Male	n/a			48632	7281	14.9716	4725	2556
Ragged20L	1991-10-09	Male	n/a			41463	8722	21.0356	3461	487	1257	1437	2080
				Breeding season: apparently ended May-end August

## Sheet: Scars_Analysis
Sex/age class	Percentage	Proportion	SqRoot	ArcSine
FemNonreceptive	0	0	0	0
FemNonreceptive	0	0	0	0
FemNonreceptive	0	0	0	0
FemNonreceptive	0	0	0	0
FemNonreceptive	3.6628	0.036628	0.191384	11.033
FemNonreceptive	9.699	0.09699	0.311432	18.145			Arcsine
FemNonreceptive	11.3175	0.113175	0.336415	19.658	8.60587			Mean	SD
FemNonreceptive	11.7112	0.117112	0.342216	20.011	9.60176		Female nonreceptive	8.61	9.6
FemReceptive	0	0	0	0			Female receptive	3.69	6.71
FemReceptive	0	0	0	0			Male	18.78	5.3
FemReceptive	0	0	0	0
FemReceptive	0	0	0	0
FemReceptive	0	0	0	0
FemReceptive	2.4414	0.024414	0.15625	8.989	3.69414		Percentage	Approximations from Table B.24 Zar
FemReceptive	8.2589	0.082589	0.287383	16.87	6.70662			Mean	SD
MaleAccompained	3.5552	0.035552	0.188552	10.868			Female nonreceptive	2.24	2.78
MaleAccompained	5.7321	0.057321	0.239418	13.852			Female receptive	0.42	1.36
MaleAccompained	7.0215	0.070215	0.264981	15.365			Male	10.2	1.17
MaleAccompained	9.7924	0.097924	0.312928	18.235
MaleAccompained	14.9716	0.149716	0.386932	22.763
Malealone	12.2615	0.122615	0.350164	20.497
Malealone	13.2761	0.132761	0.364364	21.368	18.7809
Malealone	21.0356	0.210356	0.458646	27.299	5.30401
