# Supplementary material for: The social structure of Golfo Dulce bottlenose dolphins (Tursiops truncatus) and the influence of behavioural state
Source: R Soc Open Sci. 2016 Aug 31;3(8):160010. doi: 10.1098/rsos.160010 (PMC5108934; doi:10.1098/rsos.160010)
Supplement: Scarring data (in Scars data to RSOS.xls) contains the data recorded from photographs of fin scarring. Information on each individual, as well as the pixels of their total fin and different scar types on their fin are included. [file rsos160010supp2.xls]

## Sheet: FieldData
Date	Sigh	Behav	Duration	GroupSize	Latitude	Longitude	Grid	Basin	Coast	Perc	Group
1992-01-25 10:28:00	255	NF	28	12	8.57902	83.3395	48	In	West	8.33333	NIEV
1992-01-04 07:39:00	222	FE	19	8	8.53886	83.1798	61	In	East	12.5	VICT
1992-03-28 09:59:00	329	NF	41	15	8.58201	83.3675	47	In	West	13.3333	FANG JUVI
1991-10-30 07:23:00	59	FE	30	6	8.57428	83.2695	51	In	Mid	16.6667	FRAY
1991-11-21 10:14:00	142	FE	104	6	8.59131	83.275	42	In	Mid	16.6667	BURP
1992-05-04 11:23:00	370	FE	34	16	8.62466	83.2364	18	In	East	18.75	QUIF LUMP NIEV
1991-12-04 12:48:00	170	NF	15	5	8.59736	83.2997	41	In	Mid	20	ZIT
1991-11-08 10:16:00	82	FE	37	5	8.53828	83.2726	58	In	West	20	FLUK
1991-11-15 06:44:00	118	NF	51	5	8.59372	83.2387	43	In	Mid	20	BERN
1991-10-20 07:02:00	39	FE	54	5	8.58286	83.2637	51	In	Mid	20	LUCK
1991-11-03 07:50:00	76	NF	57	5	8.61854	83.2253	34	In	East	20	VICT
1992-07-22 07:34:00	448	NF	79	5	8.56904	83.2439	52	In	Mid	20	ADAM
1991-12-10 07:39:00	188	FE	88	10	8.55743	83.2727	58	In	West	20	CNEG ADAM
1992-01-19 13:01:00	248	NF	32	9	8.58921	83.1881	45	In	East	22.2222	ONCA OCEL
1992-08-08 09:02:00	463	NF	43	9	8.66844	83.4455	13	In	West	22.2222	QUIF MORT
1991-12-15 08:27:00	201	FE	61	4	8.58668	83.2656	42	In	Mid	25	CURL
1991-11-16 09:27:00	126	FE	80	4	8.5603	83.2702	51	In	Mid	25	CURL
1991-11-21 12:44:00	144	FE	95	4	8.58946	83.2845	42	In	Mid	25	GRIP
1991-12-04 10:56:00	169	NF	111	4	8.57653	83.2992	50	In	Mid	25	LIGH
1992-06-26 09:34:00	423	NF	39	15	8.56385	83.3214	49	In	West	26.6667	MYST IRAZ VICT SECR
1992-03-26 13:11:00	325	FE	24	7	8.65375	83.3035	24	In	East	28.5714	ONCA OCEL
1992-03-11 08:12:00	307	FE	212	10	8.49015	83.1574	74	Out	East	30	LAVA GASH BUMP
1991-10-20 11:06:00	44	FE	49	13	8.57389	83.3325	49	In	West	30.7692	ONCA RAGG QUIF MORT
1991-10-10 08:01:00	26	FE	12	3	8.60796	83.2643	42	In	Mid	33.3333	FLUK
1991-11-22 11:41:00	151	FE	18	3	8.58805	83.2693	42	In	Mid	33.3333	BURP
1992-01-04 08:10:00	223	NF	25	3	8.53542	83.1726	62	In	East	33.3333	EMME
1992-11-15 08:05:00	518	NF	25	3	8.46371	83.1464	81	Out	East	33.3333	GDAA
1991-10-12 07:02:00	30	FE	52	6	8.59061	83.2557	43	In	Mid	33.3333	SCRA TIGR
1991-11-12 06:57:00	89	FE	52	12	8.61888	83.316	31	In	Mid	33.3333	IRAZ QUIF MYST MORT
1991-11-15 07:47:00	113	FE	59	3	8.5714	83.2839	50	In	Mid	33.3333	TIGR
1991-12-05 07:02:00	172	NF	63	15	8.57026	83.2656	51	In	Mid	33.3333	MYST IRAZ FANG ADAM JUVI
1992-01-03 13:18:00	219	FE	63	9	8.63017	83.248	33	In	East	33.3333	SCRA QUIF CURL
1991-12-06 09:26:00	180	NF	73	3	8.55514	83.2686	58	In	West	33.3333	BDIA
1992-05-04 07:30:00	369	NF	144	12	8.65337	83.2697	25	In	East	33.3333	COMM COPO NIEV PEOD
1992-01-03 14:52:00	220	FE	37	8	8.62861	83.2458	33	In	East	37.5	LUCK ARC JEAN
1991-11-22 06:45:00	154	NF	49	8	8.58227	83.2709	51	In	Mid	37.5	BERN EMME VICT
1991-12-26 10:56:00	214	NF	50	8	8.50815	83.1941	66	Out	Mid	37.5	EMME COMB VICT
1992-01-05 07:01:00	225	FE	38	5	8.59104	83.1888	45	In	East	40	BERN BNOC
1991-12-05 08:16:00	173	FE	42	5	8.55882	83.271	58	In	West	40	QUIF MORT
1992-07-15 13:40:00	440	NF	55	5	8.5641	83.3203	49	In	West	40	ADAM AREN
1992-03-07 09:39:00	306	FE	111	5	8.54736	83.1782	61	In	East	40	BERN DIMP
1991-10-02 07:51:00	13	FE	120	5	8.57188	83.2541	52	In	Mid	40	JEAN ARC
1991-11-19 11:42:00	133	FE	149	5	8.58278	83.305	50	In	Mid	40	MYST IRAZ
1992-03-05 07:39:00	301	NF	21	7	8.40733	83.1528	95	Out	East	42.8571	COMB GRUY GASH
1991-09-21 07:38:00	1	NF	22	7	8.59545	83.2437	51	In	Mid	42.8571	GDBB DOC BUGS
1991-11-22 12:55:00	153	NF	32	7	8.58271	83.2955	50	In	Mid	42.8571	MYST IRAZ FRAY
1992-01-19 10:00:00	247	FE	175	16	8.59841	83.1777	45	In	East	43.75	CORT IRAZ COMB BURP BUMP DOC BUGS
1992-09-06 07:23:00	480	NF	71	25	8.52527	83.2877	63	Out	West	44	SCRA LUCK ONCA MYST IRAZ BERN LAPA AREN COPO OCEL PERI CHUM
1992-01-04 09:54:00	224	FE	146	9	8.46421	83.1069	82	Out	East	44.4444	LAVA GRUY GASH SLED
1992-07-29 12:10:00	454	NF	59	11	8.62615	83.2378	33	In	East	45.4545	SCRA LUCK IRAZ CURL MYST
1991-10-22 08:01:00	45	NF	60	15	8.599	83.268	42	In	Mid	46.6667	LUCK HAMM ZIT QUIF BERN CURL MORT
1991-11-16 10:22:00	122	NF	14	4	8.55965	83.2741	51	In	Mid	50	JEAN ARC
1991-12-09 07:33:00	185	NF	14	2	8.55841	83.2598	58	In	West	50	BNOC
1992-10-31 09:31:00	513	NF	14	4	8.63132	83.4078	27	In	West	50	COMM PEOD
1992-01-07 07:23:00	227	NF	15	4	8.57058	83.1795	54	In	East	50	BERN CNEG
1992-06-08 12:38:00	401	NF	16	8	8.64454	83.2889	24	In	East	50	IRAZ SERR MYST SERI
1991-12-07 07:32:00	183	FE	17	2	8.56942	83.2634	51	In	Mid	50	FRAY
1991-11-08 09:39:00	81	NF	20	2	8.54079	83.2506	59	In	Mid	50	LAVA
1991-10-12 08:19:00	31	FE	22	2	8.59632	83.2931	41	In	Mid	50	LUCK
1991-11-15 12:08:00	117	NF	22	6	8.61217	83.2714	42	In	Mid	50	ZIT MORG PIRA
1991-11-14 12:33:00	109	NF	24	2	8.57475	83.2939	50	In	Mid	50	FRAY
1992-05-19 05:59:00	381	FE	24	2	8.60242	83.2104	44	In	East	50	COPO
1991-11-22 08:25:00	146	FE	25	12	8.60277	83.3016	41	In	Mid	50	CORT LIGH LUCK HAMM ZIT RAGG
1992-05-31 07:30:00	392	FE	40	4	8.70306	83.3416	12	In	East	50	MYST IRAZ
1991-11-06 13:17:00	78	FE	41	4	8.57033	83.2031	53	In	Mid	50	LIGH BERN
1991-10-10 07:07:00	24	FE	44	6	8.60993	83.2605	43	In	Mid	50	LAVA COMM PEOD
1992-10-09 11:13:00	497	FE	46	4	8.70932	83.3837	11	In	Mid	50	MYST IRAZ
1992-07-22 13:20:00	447	NF	47	2	8.58687	83.224	44	In	East	50	SCRA
1991-11-23 09:27:00	158	FE	57	2	8.58078	83.3072	50	In	Mid	50	CURL
1992-02-22 11:37:00	285	NF	57	2	8.71576	83.3562	12	In	East	50	HAMM
1991-10-02 10:20:00	16	NF	62	2	8.60805	83.2814	42	In	Mid	50	LIGH
1992-03-17 11:46:00	312	FE	78	12	8.70262	83.3475	12	In	East	50	LUCK MYST IRAZ RAGG MORG PIRA
1992-07-01 08:59:00	427	FE	79	4	8.65375	83.3035	24	In	East	50	FANG JUVI
1992-02-22 08:04:00	284	FE	88	4	8.61942	83.2041	35	In	East	50	FANG JUVI
1992-04-02 06:19:00	336	FE	93	4	8.61713	83.2059	35	In	East	50	LIGH ZIT
1992-06-07 12:10:00	399	FE	96	14	8.633	83.385	28	In	West	50	CURL TURR SYLV MORG CART PIOL PIRA
1991-12-15 10:36:00	204	NF	103	14	8.57313	83.252	52	In	Mid	50	CORT QUIF FANG MORT JUVI DOC BUGS
1992-02-07 08:19:00	268	FE	214	8	8.44745	83.1197	89	Out	East	50	GRUY GASH CHAM SLED
1992-01-05 07:53:00	226	NF	94	13	8.63683	83.2559	33	In	East	53.8462	SCRA LUCK TIGR QUIF CURL COPO MORT
1992-03-25 09:29:00	322	NF	133	13	8.68372	83.3461	17	In	East	53.8462	SCRA MYST IRAZ RAGG GORD BURP NIEV
1992-11-25 07:33:00	520	FE	113	11	8.58334	83.2308	52	In	Mid	54.5455	IRAZ COMM JEAN ARC PEOD MYST
1992-06-24 13:35:00	422	NF	18	9	8.6433	83.2595	25	In	East	55.5556	POAS LAPA NIEV ALAJ PERI
1992-04-23 08:22:00	358	NF	73	7	8.55066	83.3048	57	In	West	57.1429	DOC TURR CART BUGS
1991-12-31 06:57:00	217	FE	204	12	8.602	83.1983	45	In	East	58.3333	BERN EMME COMB LAVA VICT FLUK BUMP
1991-11-13 10:27:00	104	NF	28	5	8.56512	83.2578	51	In	Mid	60	FANG EMME JUVI
1991-10-23 10:12:00	49	FE	46	5	8.58511	83.261	51	In	Mid	60	SCRA TIGR POAS
1992-01-24 08:28:00	254	FE	46	5	8.61878	83.2052	35	In	East	60	MYST FANG JUVI
1992-12-10 10:45:00	526	FE	66	5	8.703	83.4695	8	In	West	60	LUCK RAGG CURL
1991-11-24 09:28:00	161	NF	74	10	8.56809	83.2939	50	In	Mid	60	BERN FANG LAVA BDIA JUVI BUMP
1992-01-23 07:25:00	252	FE	116	5	8.62548	83.2198	34	In	East	60	FANG FLUK JUVI
1992-01-26 08:34:00	256	NF	185	10	8.54428	83.273	58	In	West	60	MYST IRAZ QUIF BERN TURR BARV
1992-11-29 10:45:00	523	NF	207	5	8.6164	83.2436	33	In	East	60	FRAY BNOC FRY
1992-02-11 07:02:00	272	FE	334	10	8.52117	83.2385	65	Out	Mid	60	CORT BERN LAVA FLUK BUMP DIMP
1992-01-18 12:06:00	244	FE	135	8	8.635	83.2544	33	In	East	62.5	MYST IRAZ ADAM LJOH BURP
1991-11-13 11:10:00	106	X	45	11	8.56998	83.2631	51	In	Mid	63.6364	LIGH HAMM ZIT RAGG BERN COMB LAVA
1992-02-15 08:52:00	276	NF	252	11	8.56919	83.1724	55	In	East	63.6364	BERN EMME COMB FRAY BNOC SETA BUMP
1992-05-05 12:05:00	372	NF	16	3	8.579	83.183	54	In	East	66.6667	COPI COPO
1992-03-24 08:47:00	321	NF	36	9	8.68083	83.3383	17	In	East	66.6667	SCRA LUCK ONCA LJOH BURP OCEL
1992-05-22 09:52:00	385	NF	36	3	8.65132	83.2871	24	In	East	66.6667	JEAN ARC
1991-10-26 06:50:00	57	FE	39	3	8.64333	83.1801	36	In	East	66.6667	CORT COPI
1991-12-12 09:42:00	197	FE	39	6	8.55783	83.2637	58	In	West	66.6667	QUIF MORT DOC BUGS
1991-11-22 11:59:00	152	NF	41	3	8.58805	83.2693	42	In	Mid	66.6667	QUIF MORT
1992-02-25 11:35:00	287	NF	43	6	8.51446	83.1415	68	Out	East	66.6667	TURR CHAM SLED CART
1991-11-13 08:39:00	97	NF	44	3	8.59061	83.2759	42	In	Mid	66.6667	FRAY BNOC
1991-12-11 09:57:00	195	FE	44	6	8.56686	83.2587	51	In	Mid	66.6667	BERN FANG SETA JUVI
1992-11-27 10:56:00	521	NF	49	6	8.54266	83.2234	60	In	Mid	66.6667	BNOC SYLV PIOL DIMP
1991-10-10 12:56:00	29	FE	58	6	8.58999	83.2716	44	In	East	66.6667	SCRA CORT LIGH HAMM
1992-03-02 06:25:00	293	FE	62	12	8.62344	83.2018	35	In	East	66.6667	QUIF FRAY BNOC CNEG JEAN MORT ARC
1991-10-20 07:30:00	41	X	94	3	8.5803	83.2681	51	In	Mid	66.6667	LUCK ZIT
1992-10-04 09:56:00	488	FE	98	12	8.69915	83.4254	9	In	West	66.6667	POAS LAPA LJOH BURP LUMP LUMI ALAJ PERI
1991-11-23 12:37:00	156	FE	104	6	8.56887	83.2777	51	In	Mid	66.6667	TIGR BERN VICT GRIP
1992-04-16 10:06:00	352	NF	133	3	8.6591	83.3077	23	In	East	66.6667	MYST IRAZ
1992-01-20 08:16:00	250	FE	220	6	8.46378	83.1102	82	Out	East	66.6667	CORT MORG COPO PIRA
1992-01-23 12:10:00	253	NF	73	13	8.65819	83.2826	24	In	East	69.2308	MYST IRAZ QUIF BERN LJOH COMM BURP MORT PEOD
1992-05-01 11:10:00	366	FE	82	10	8.65854	83.438	19	In	West	70	LUCK RAGG CURL LJOH BURP LUMP LUMI
1992-04-11 07:11:00	345	FE	405	10	8.70134	83.356	12	In	East	70	RAGG POAS GORD LJOH COMM BURP PEOD
1992-08-10 08:47:00	468	FE	40	7	8.47946	83.1383	74	Out	East	71.4286	CORT BERN FLUK GRUY FINN
1992-05-19 08:10:00	382	FE	85	7	8.56713	83.3263	49	In	West	71.4286	LJOH MORG LUMP PIRA LUMI
1992-05-06 09:45:00	373	FE	110	7	8.50387	83.2819	69	Out	West	71.4286	QUIF LAPA NIEV MORT PERI
1991-10-09 07:15:00	19	FE	140	7	8.57739	83.2516	52	In	Mid	71.4286	SCRA LUCK RAGG BERN BURP
1992-05-21 06:59:00	384	FE	207	7	8.64351	83.2865	24	In	East	71.4286	LUCK RAGG CURL LJOH BURP
1992-03-02 10:41:00	295	NF	86	11	8.71939	83.3617	12	In	East	72.7273	SCRA LUCK MYST IRAZ LJOH BURP NIEV DIMP
1991-11-13 07:19:00	94	FE	23	4	8.55543	83.2754	58	In	West	75	LUCK TIGR BDIA
1992-09-06 10:42:00	482	FE	24	4	8.50958	83.146	68	Out	East	75	LIGH GRUY SLED
1991-12-09 07:04:00	184	FE	27	4	8.55685	83.2587	58	In	West	75	LAVA FRAY BUMP
1992-02-22 12:40:00	286	NF	36	12	8.7015	83.3499	12	In	East	75	LUCK MYST IRAZ RAGG POAS LAPA FLUK GRIP BURP
1991-11-27 11:47:00	163	FE	48	4	8.55396	83.277	58	In	West	75	CNEG JEAN ARC
1992-06-24 12:29:00	421	NF	48	4	8.66917	83.3133	18	In	East	75	LUCK CURL BURP
1991-11-21 08:02:00	141	FE	55	4	8.57645	83.2814	51	In	Mid	75	HAMM ZIT RAGG
1992-04-14 09:29:00	348	NF	57	4	8.56318	83.1675	55	In	East	75	FRAY BNOC AREN
1991-10-31 11:36:00	69	FE	75	4	8.52298	83.2774	63	Out	West	75	LIGH HAMM ZIT
1992-10-29 07:02:00	512	NF	87	8	8.58833	83.2135	44	In	East	75	LIGH IRAZ BERN JEAN ARC MYST
1992-04-29 09:31:00	362	NF	88	8	8.69147	83.3455	17	In	East	75	SCRA LUCK ZIT RAGG BDIA BURP
1992-02-06 08:48:00	265	NF	90	4	8.48319	83.2782	76	Out	West	75	FANG ADAM JUVI
1992-05-23 08:32:00	386	FE	97	8	8.68241	83.4048	15	In	Mid	75	SCRA LIGH ZIT QUIF BERN MORT
1992-06-11 08:01:00	404	NF	163	8	8.68083	83.3383	17	In	East	75	ONCA MYST IRAZ LAPA OCEL PERI
1991-12-11 06:51:00	194	FE	179	4	8.61345	83.1933	35	In	East	75	EMME COMB FLUK
1991-11-16 09:34:00	121	FE	183	4	8.63399	83.3113	31	In	Mid	75	FANG EMME JUVI
1992-07-03 10:51:00	431	NF	196	12	8.7143	83.4174	10	In	Mid	75	SCRA LUCK RAGG CURL GORD LJOH SERR BURP SERI
1992-06-14 07:39:00	408	NF	113	17	8.68797	83.3426	17	In	East	76.4706	RAGG CURL POAS GORD LJOH GRIP SERR COMM BURP ALAJ GRAP SERI PERI
1992-07-02 11:36:00	428	NF	52	13	8.62417	83.284	32	In	East	76.9231	ONCA MYST IRAZ POAS LJOH GRIP BURP OCEL ALAJ GRAP
1991-12-16 10:55:00	205	FE	132	13	8.59734	83.2616	43	In	Mid	76.9231	LIGH HAMM MYST IRAZ RAGG QUIF LJOH COMM MORT PEOD
1992-04-19 07:39:00	354	NF	155	13	8.63343	83.2642	32	In	East	76.9231	SCRA LUCK ONCA MYST IRAZ CURL FANG ADAM BDIA LUMP
1992-02-27 09:32:00	291	NF	99	9	8.55844	83.1747	61	In	East	77.7778	EMME COMB LAVA FLUK TURR CART BUMP
1992-01-16 10:00:00	242	FE	194	9	8.57293	83.32	49	In	West	77.7778	CORT LIGH ZIT QUIF BERN CURL MORT
1992-04-03 07:53:00	337	NF	164	14	8.45432	83.1485	81	Out	East	78.5714	CLAR FANG EMME TIBU GRUY COPI ADAM BARV SLED COPO JUVI
1992-07-16 10:30:00	444	NF	36	5	8.37806	83.185	100	Out	East	80	EMME COMB BRUS GOUD
1992-04-19 11:15:00	355	FE	42	5	8.54106	83.2882	57	In	West	80	LAPA AREN SETA PERI
1992-06-18 10:05:00	414	NF	88	10	8.65027	83.2927	24	In	East	80	MYST IRAZ SERR COMM LUMP SERI PEOD LUMI
1991-12-29 07:46:00	216	FE	95	5	8.58421	83.2486	52	In	Mid	80	CNEG ADAM JEAN ARC
1991-10-01 10:35:00	12	FE	99	5	8.57911	83.3159	49	In	West	80	SCRA TIGR LAPA GRIP
1991-10-09 09:55:00	20	FE	100	10	8.56389	83.2433	52	In	Mid	80	SCRA LIGH HAMM ZIT RAGG LAVA AREN BURP
1992-05-10 10:25:00	376	FE	153	10	8.73167	83.3799	5	In	East	80	SCRA LUCK RAGG CURL LJOH SERR BURP SERI
1992-03-27 10:36:00	327	NF	216	10	8.56792	83.3254	49	In	West	80	ONCA GORD GRIP SERR LUMP OCEL SERI LUMI
1992-05-17 06:29:00	380	NF	231	10	8.68083	83.3383	17	In	East	80	QUIF POAS LAPA LUMP MORT PERI ALAJ LUMI
1992-02-14 08:52:00	275	FE	282	15	8.58769	83.3614	39	In	West	80	FANG LAPA VICT COPI ADAM GRIP SYLV LUMP NIEV JUVI PIOL LUMI
1992-03-20 09:39:00	317	NF	96	16	8.73167	83.3799	5	In	East	81.25	ONCA MYST IRAZ QUIF GORD LJOH BDIA BURP LUMP NIEV OCEL MORT LUMI
1992-01-18 07:46:00	243	FE	80	11	8.56939	83.3313	49	In	West	81.8182	HAMM ONCA RAGG VICT COMM LUMP OCEL PEOD LUMI
1992-02-06 12:05:00	266	NF	89	11	8.43129	83.1274	89	Out	East	81.8182	GRUY GASH TURR BARV MORG SLED COPO CART PIRA
1991-11-12 08:25:00	92	FE	190	11	8.55557	83.2732	58	In	West	81.8182	SCRA LIGH LUCK HAMM ZIT RAGG CURL FANG JUVI
1991-11-09 12:40:00	84	FE	35	6	8.5499	83.2079	60	In	Mid	83.3333	TURR BARV AREN GDCC CART
1992-03-12 11:41:00	308	FE	51	12	8.48889	83.1197	75	Out	East	83.3333	BERN COMB TIBU GRUY COPI GASH CHAM SLED COPO BUMP
1992-02-20 10:01:00	282	NF	129	6	8.69194	83.3672	16	In	Mid	83.3333	SCRA LUCK TIGR CURL BDIA
1992-04-15 10:21:00	351	NF	213	6	8.50395	83.1996	72	Out	Mid	83.3333	CORT BERN FRAY BNOC ADAM
1991-11-01 13:07:00	70	FE	285	6	8.61667	83.2097	35	In	East	83.3333	FLUK FRAY BNOC CNEG ADAM
1992-04-17 07:20:00	353	FE	285	12	8.70653	83.3502	12	In	East	83.3333	ONCA MYST IRAZ RAGG CURL POAS GORD LJOH BURP OCEL
1992-08-26 09:10:00	475	NF	56	13	8.48687	83.1631	74	Out	East	84.6154	CLAR FANG LAVA TIBU FLUK GRUY GASH BARV COPO JUVI FINN
1992-07-16 08:11:00	442	FE	106	13	8.57329	83.327	49	In	West	84.6154	MYST IRAZ QUIF POAS FANG GORD LJOH NIEV MORT ALAJ JUVI
1992-11-20 10:36:00	519	FE	144	13	8.69812	83.4316	9	In	West	84.6154	SCRA LUCK MYST IRAZ LAPA BURP PERI RAGG LUCK QUIF MORT
1992-05-07 07:59:00	375	NF	56	7	8.65541	83.3086	24	In	East	85.7143	GORD LJOH BURP LUMP NIEV LUMI
1992-10-27 11:03:00	509	NF	105	14	8.50491	83.2043	66	Out	Mid	85.7143	EMME COMB GRUY TURR BARV SETA GOUD BRUS CART HIFA JEAN ARC
1991-10-22 08:09:00	46	NF	111	7	8.58395	83.2616	51	In	Mid	85.7143	QUIF POAS LAPA COMM MORT PEOD
1992-03-04 06:55:00	300	FE	275	7	8.55958	83.1701	62	In	East	85.7143	CORT EMME COMB LAVA FLUK BUMP
1992-10-07 09:45:00	489	FE	117	16	8.66418	83.3516	22	In	Mid	87.5	SCRA IRAZ QUIF POAS LAPA GORD LJOH COMM MORT MYST ALAJ PEOD AREN CHUM
1992-02-28 08:20:00	292	FE	198	17	8.56349	83.1782	54	In	East	88.2353	MYST IRAZ EMME COMB LAVA FLUK FRAY GORD GRUY CNEG ADAM GASH JEAN ARC BUMP
1991-11-19 13:00:00	131	FE	86	9	8.56561	83.2324	52	In	Mid	88.8889	CORT HAMM QUIF BERN LAVA MORG PIRA MORT
1992-05-20 10:56:00	383	NF	97	9	8.635	83.2544	33	In	East	88.8889	GRIP BDIA COMM JEAN ARC LUMP PEOD LUMI
1992-03-07 08:07:00	303	NF	125	10	8.6468	83.313	23	In	East	90	LUCK ONCA QUIF POAS LJOH COMM OCEL MORT PEOD
1992-01-10 08:09:00	234	FE	175	10	8.54083	83.3017	57	In	West	90	LIGH HAMM TIGR ZIT ONCA SERR NIEV OCEL SERI
1992-01-18 08:27:00	245	FE	273	10	8.43502	83.1349	88	Out	East	90	EMME COMB FLUK GASH TURR CHAM BARV SLED CART
1992-01-22 08:32:00	251	FE	379	11	8.52903	83.1761	67	Out	East	90.9091	BERN EMME COMB LAVA FLUK FRAY GRUY BNOC COPO BUMP
1992-01-14 07:08:00	240	FE	318	12	8.61171	83.1981	45	In	East	91.6667	CORT LUCK BERN CURL EMME LAVA VICT FLUK FRAY BNOC BUMP
1992-02-07 08:50:00	267	NF	43	13	8.62574	83.4166	27	In	West	92.3077	TIGR ONCA QUIF LJOH SERR COMM LUMP NIEV OCEL MORT LUMI SERI
1992-05-26 06:26:00	390	NF	85	13	8.58659	83.1902	45	In	East	92.3077	CLAR EMME COMB LAVA TIBU VICT TURR CART BUMP SECR DOC BUGS
1992-02-19 10:20:00	280	FE	131	13	8.48004	83.1202	75	Out	East	92.3077	LIGH LAVA FLUK GRUY GASH TURR BARV AREN SLED COPO BUMP CART
1992-04-28 08:59:00	361	NF	123	15	8.55165	83.2964	57	In	West	93.3333	FANG LAPA VICT ADAM TURR GRIP SYLV AREN SETA JUVI PERI CART PIOL DIMP
1991-10-23 09:59:00	48	X	5	1	8.58511	83.261	51	In	Mid	100	LIGH
1992-10-09 10:02:00	495	FE	5	1	8.71208	83.428	9	In	West	100	GORD
1991-12-07 07:21:00	182	FE	6	1	8.58989	83.2635	43	In	Mid	100	SCRA
1992-01-13 10:23:00	238	NF	8	1	8.54514	83.2972	57	In	West	100	ZIT
1991-11-16 12:21:00	128	NF	9	4	8.51395	83.292	63	Out	West	100	SCRA LAPA VICT GRIP
1991-10-20 09:11:00	42	NF	10	2	8.58956	83.2906	42	In	Mid	100	MYST IRAZ
1991-10-18 12:01:00	38	NF	15	2	8.58369	83.324	49	In	West	100	HAMM RAGG
1991-12-04 10:32:00	168	NF	15	5	8.5557	83.2987	58	In	West	100	SCRA CORT TIGR CURL ADAM
1991-11-21 12:15:00	143	NF	16	2	8.58524	83.266	51	In	Mid	100	LIGH LUCK
1992-09-20 10:11:00	485	NF	16	2	8.68457	83.3407	17	In	East	100	SERR SERI
1991-11-19 12:40:00	130	FE	17	2	8.57095	83.1979	54	In	East	100	FANG JUVI
1991-11-29 10:30:00	166	FE	17	1	8.58255	83.2765	51	In	Mid	100	GASH
1991-11-14 13:02:00	111	NF	18	1	8.60311	83.2958	41	In	Mid	100	SCRA
1991-10-18 08:15:00	37	FE	20	1	8.59143	83.2708	52	In	Mid	100	LUCK
1992-04-05 06:00:00	338	FE	20	1	8.64417	83.1825	36	In	East	100	BERN
1992-04-15 14:39:00	350	NF	20	1	8.62966	83.2344	34	In	East	100	BERN
1992-10-28 09:01:00	511	NF	21	3	8.71248	83.4058	10	In	Mid	100	SCRA LUCK CURL
1991-10-03 09:08:00	17	NF	22	1	8.56031	83.3143	49	In	West	100	BURP
1991-11-06 08:08:00	77	FE	24	1	8.55516	83.2367	59	In	Mid	100	ZIT
1991-12-28 15:00:00	215	FE	24	1	8.61667	83.1917	35	In	East	100	BERN
1992-05-25 11:33:00	388	NF	25	2	8.57436	83.3358	49	In	West	100	LIGH BARV
1991-10-01 06:53:00	10	FE	31	2	8.55799	83.2992	57	In	West	100	COMM PEOD
1992-04-23 11:01:00	359	FE	31	7	8.66042	83.444	19	In	West	100	RAGG BERN GORD SERR BURP NIEV SERI
1992-06-12 08:14:00	405	NF	31	2	8.61584	83.2083	35	In	East	100	SYLV PIOL
1992-06-17 14:33:00	413	NF	34	2	8.62964	83.2071	35	In	East	100	SERR SERI
1991-12-18 10:31:00	207	FE	35	2	8.58252	83.2799	51	In	Mid	100	TIGR BDIA
1992-09-03 12:00:00	479	FE	35	3	8.54511	83.2967	57	In	West	100	ONCA LUMP LUMI
1991-10-13 07:45:00	34	FE	37	2	8.59799	83.2464	43	In	Mid	100	LIGH HAMM
1991-11-27 11:08:00	162	FE	37	1	8.57048	83.2743	51	In	Mid	100	ADAM
1992-10-10 08:20:00	500	NF	37	2	8.53659	83.2915	57	In	West	100	SYLV PIOL
1991-10-23 12:21:00	51	NF	38	1	8.5934	83.2757	42	In	Mid	100	TIGR
1991-12-05 13:28:00	174	FE	38	2	8.56942	83.2634	51	In	Mid	100	SCRA BERN
1992-02-19 09:04:00	279	NF	38	3	8.5388	83.1616	62	In	East	100	EMME COMB VICT
1991-11-07 12:02:00	79	FE	41	5	8.55309	83.2393	59	In	Mid	100	BERN CURL EMME COMB LAVA
1991-11-14 11:19:00	107	FE	41	2	8.62285	83.3145	31	In	Mid	100	CURL BDIA
1991-10-26 08:29:00	56	FE	42	3	8.56753	83.3261	49	In	West	100	HAMM FANG JUVI
1992-05-25 09:25:00	387	NF	42	5	8.71077	83.4701	8	In	West	100	SERR COMM NIEV PEOD SERI
1992-09-11 10:13:00	484	NF	42	6	8.52976	83.1498	68	Out	East	100	LAVA FLUK GRUY COPI SLED FINN
1991-11-15 11:13:00	120	NF	43	3	8.55952	83.2923	50	In	Mid	100	LAPA VICT GRIP
1992-10-09 09:14:00	494	FE	43	2	8.70196	83.4144	10	In	Mid	100	SERR SERI
1991-11-21 11:14:00	136	NF	44	2	8.56826	83.2632	51	In	Mid	100	SCRA VICT
1992-05-15 10:41:00	378	FE	44	9	8.56205	83.3214	49	In	West	100	RAGG QUIF AREN MORG SETA LUMP LUMI MORT PIRA
1992-09-06 09:16:00	481	FE	44	11	8.50882	83.2132	66	Out	Mid	100	QUIF FANG EMME COMB BDIA JEAN MORT JUVI GOUD BRUS ARC
1992-06-14 11:27:00	409	NF	45	2	8.55969	83.3174	49	In	West	100	LIGH ZIT
1992-04-10 10:12:00	343	NF	47	7	8.70944	83.3417	12	In	East	100	POAS LJOH GRIP COMM BURP NIEV PEOD
1991-11-21 11:20:00	138	FE	49	2	8.58058	83.2753	51	In	Mid	100	CURL BDIA
1991-12-10 09:07:00	189	NF	49	2	8.53641	83.2434	59	In	Mid	100	FRAY BNOC
1992-03-14 08:41:00	310	FE	49	2	8.3925	83.1529	101	Out	East	100	BERN AREN
1992-05-07 07:48:00	374	NF	50	4	8.4913	83.1573	74	Out	East	100	CORT BERN FLUK SLED
1991-10-09 11:50:00	22	FE	52	3	8.58236	83.2234	53	In	Mid	100	HAMM BERN COMM
1991-11-10 06:36:00	85	NF	52	2	8.57437	83.2109	53	In	Mid	100	FRAY BNOC
1992-08-09 11:13:00	466	NF	52	5	8.54514	83.2972	57	In	West	100	FANG GRIP AREN SETA JUVI
1992-09-02 09:21:00	476	NF	53	7	8.67573	83.3911	15	In	Mid	100	POAS LAPA LJOH LUMP LUMI ALAJ PERI
1991-12-17 15:26:00	206	FE	55	2	8.61469	83.1971	35	In	East	100	FANG JUVI
1992-08-07 10:15:00	462	NF	55	1	8.54514	83.2972	57	In	West	100	AREN
1992-03-22 08:58:00	318	NF	57	1	8.64861	83.4356	27	In	West	100	BDIA
1992-11-27 11:35:00	522	NF	57	6	8.6703	83.3369	17	In	East	100	SCRA LUCK MYST IRAZ RAGG CURL
1992-07-31 08:26:00	455	NF	59	2	8.43756	83.1532	88	Out	East	100	CLAR TIBU
1991-09-28 12:25:00	9	FE	60	1	8.64333	83.1792	36	In	East	100	COPI
1992-07-05 08:40:00	434	NF	60	6	8.47812	83.1992	72	Out	Mid	100	QUIF ADAM SYLV BDIA PIOL MORT
1992-04-14 10:39:00	347	NF	61	3	8.72874	83.3907	4	In	East	100	LUCK RAGG GRIP
1991-11-03 06:39:00	75	FE	64	1	8.61283	83.2034	45	In	East	100	BERN
1992-02-04 06:35:00	259	NF	67	3	8.61667	83.1917	44	In	East	100	FLUK FRAY BNOC
1992-02-12 08:45:00	273	NF	70	4	8.54472	83.2949	57	In	West	100	FANG GRIP BDIA JUVI
1992-03-26 09:51:00	326	NF	70	4	8.41623	83.1302	95	Out	East	100	BERN LAVA SLED BUMP
1992-06-07 07:11:00	398	NF	70	2	8.635	83.2544	33	In	East	100	QUIF MORT
1991-11-01 07:36:00	72	FE	72	3	8.5849	83.2858	50	In	Mid	100	SCRA TIGR BDIA
1992-01-29 07:42:00	257	FE	72	5	8.59217	83.1826	45	In	East	100	QUIF FRAY BNOC SLED MORT
1991-11-15 09:16:00	114	NF	73	4	8.55688	83.2735	58	In	West	100	LAPA EMME VICT GRIP
1992-01-14 08:43:00	239	FE	73	11	8.58702	83.3714	39	In	West	100	HAMM ONCA RAGG QUIF FANG LAPA LUMP JUVI OCEL LUMI MORT
1992-04-22 10:06:00	357	NF	75	1	8.54501	83.302	57	In	West	100	GRIP
1992-06-10 09:49:00	403	NF	75	14	8.50155	83.1455	74	Out	East	100	QUIF LAPA COMB LAVA FLUK GRUY GASH SYLV CHAM SLED MORT PERI BUMP PIOL
1992-03-02 08:54:00	294	FE	76	2	8.71954	83.3652	11	In	Mid	100	TIGR CURL
1992-05-15 08:47:00	377	FE	77	4	8.54083	83.3017	57	In	West	100	LIGH ZIT COMM PEOD
1992-02-04 11:33:00	261	NF	78	6	8.59749	83.3884	38	In	West	100	FANG SYLV JEAN ARC JUVI PIOL
1992-08-13 11:31:00	470	FE	78	8	8.49727	83.1376	74	Out	East	100	LIGH ZIT BERN TURR BARV MORG CART PIRA
1992-06-23 08:05:00	415	FE	79	11	8.54932	83.2954	57	In	West	100	SCRA LUCK IRAZ QUIF LAPA TURR LUMP MORT PERI LUMI CART
1992-08-04 10:50:00	456	NF	80	17	8.50125	83.1417	74	Out	East	100	CORT CLAR IRAZ LAVA TIBU FLUK GRUY GASH TURR BARV COPO SLAS BUMP DIMP CART MYST FINN
1992-06-12 12:51:00	406	NF	81	17	8.67897	83.3376	17	In	East	100	SCRA CORT LUCK MYST IRAZ RAGG CURL POAS LJOH SERR COMM BURP NIEV SLAS ALAJ SERI PERI
1992-01-20 09:46:00	249	FE	82	8	8.65375	83.3035	24	In	East	100	ONCA MYST IRAZ POAS LAPA GRIP BURP OCEL
1992-08-11 10:46:00	469	NF	82	9	8.51043	83.2737	63	Out	West	100	LIGH ZIT QUIF FANG LAPA MORG MORT PERI PIRA
1992-06-02 07:59:00	393	NF	85	3	8.71617	83.4139	10	In	Mid	100	CURL LJOH BURP
1992-03-13 09:58:00	309	FE	86	4	8.54708	83.1657	62	In	East	100	LIGH ZIT MORG PIRA
1991-11-24 10:19:00	160	FE	87	4	8.61508	83.29	32	In	East	100	SCRA TIGR LAPA GRIP
1992-11-11 10:40:00	516	NF	94	18	8.64861	83.4356	19	In	West	100	LUCK ONCA MYST IRAZ RAGG QUIF CURL LAPA GORD LJOH BURP NIEV OCEL PERI MORT SERR SERI DIMP
1992-09-20 12:17:00	486	FE	99	8	8.58558	83.3839	47	In	West	100	SERR QUIF LAPA COMM SERI MORT PERI PEOD
1991-10-03 10:20:00	18	FE	100	4	8.54083	83.3017	57	In	West	100	CORT LAPA VICT AREN
1992-06-30 06:40:00	426	NF	100	5	8.59661	83.2222	44	In	East	100	SCRA LUCK RAGG LAPA PERI
1992-08-05 08:57:00	457	FE	102	11	8.50584	83.1449	68	Out	East	100	CORT IRAZ LAVA FLUK GRUY GASH SLED SLAS MYST BUMP FINN
1991-12-06 07:06:00	177	NF	104	4	8.55605	83.2002	61	In	East	100	MYST EMME COMB ADAM
1992-06-24 08:55:00	420	FE	105	1	8.5947	83.3975	38	In	West	100	COPI
1992-03-29 08:16:00	332	FE	107	3	8.48978	83.1301	75	Out	East	100	TURR BARV CART
1992-07-03 07:33:00	430	NF	110	4	8.54466	83.2906	57	In	West	100	FANG LAPA JUVI PERI
1992-03-03 08:54:00	299	NF	111	5	8.4269	83.1261	89	Out	East	100	GASH TURR CHAM BARV CART
1992-03-03 10:18:00	297	FE	111	7	8.56841	83.1882	54	In	East	100	QUIF FRAY BNOC MORG COPO MORT PIRA
1992-04-08 09:39:00	340	FE	112	3	8.71497	83.4191	9	In	West	100	SCRA LUCK CURL
1992-12-03 07:52:00	524	FE	113	1	8.5733	83.2542	52	In	Mid	100	ADAM
1992-10-17 10:24:00	507	FE	114	12	8.70636	83.3492	12	In	East	100	LUCK MYST IRAZ QUIF MORG COMM MORT PIRA PEOD AREN CHUM BURP
1992-03-28 08:41:00	331	FE	115	13	8.55153	83.1635	62	In	East	100	CORT BERN EMME COMB LAVA FLUK GRUY GASH TURR SLED BUMP DIMP CART
1992-08-09 07:41:00	465	NF	117	6	8.54386	83.1695	62	In	East	100	MYST BERN SYLV IRAZ BUMP PIOL
1992-07-02 10:06:00	429	FE	118	3	8.57389	83.3325	49	In	West	100	LAPA GORD PERI
1992-03-29 10:07:00	333	FE	119	13	8.52454	83.1553	69	Out	West	100	BERN EMME COMB LAVA GRUY COPI GASH TURR BARV SLED COPO CART BUMP
1992-10-08 08:31:00	492	NF	120	1	8.67566	83.382	16	In	Mid	100	RAGG
1992-02-21 09:04:00	283	NF	122	12	8.52795	83.1753	67	Out	East	100	HAMM RAGG FANG EMME COMB LAVA CNEG ADAM ARC BUMP JUVI JEAN
1991-11-21 10:27:00	135	FE	124	5	8.58505	83.253	52	In	Mid	100	EMME FRAY BNOC JEAN ARC
1992-01-19 06:58:00	246	FE	126	14	8.55198	83.1764	54	In	East	100	SCRA MYST IRAZ EMME LAVA FLUK FRAY CNEG TURR BARV MORG BUMP CART PIRA
1992-10-15 09:20:00	505	NF	128	4	8.66283	83.4301	19	In	West	100	GORD SERR BURP NIEV
1991-11-10 10:40:00	88	FE	129	8	8.59423	83.2714	42	In	Mid	100	LUCK MYST IRAZ BERN CURL POAS GRIP BDIA
1992-07-09 08:49:00	438	FE	129	4	8.57929	83.3555	48	In	West	100	COMM LUMP PEOD LUMI
1992-10-27 11:39:00	510	NF	129	7	8.68317	83.3446	17	In	East	100	SCRA LIGH LUCK ZIT RAGG QUIF CURL
1992-02-26 08:05:00	289	NF	131	5	8.48924	83.1583	74	Out	East	100	LAVA TURR BARV GDDD BUMP
1992-06-09 08:07:00	402	NF	131	12	8.576	83.192	54	In	East	100	BERN FANG LAPA VICT TURR SYLV COPO JUVI PERI SECR CART PIOL
1992-05-01 07:48:00	365	FE	133	4	8.55362	83.3121	56	In	West	100	VICT GORD AREN SETA
1992-03-02 07:20:00	296	NF	136	11	8.41592	83.1243	95	Out	East	100	LIGH ZIT COMB LAVA GRUY GASH TURR CHAM BARV SLED CART
1992-06-08 07:26:00	400	FE	137	6	8.52512	83.2833	63	Out	West	100	ZIT FANG ADAM LUMP JUVI LUMI
1992-04-15 11:02:00	349	FE	139	3	8.61226	83.4185	37	In	West	100	COPI SERR SERI
1992-07-29 07:08:00	453	NF	141	2	8.52897	83.2876	63	Out	West	100	FANG JUVI
1992-12-09 11:57:00	525	FE	143	19	8.48188	83.1481	74	Out	East	100	CLAR BERN EMME COMB LAVA TIBU FLUK GRUY GASH TURR BARV MORG SLED COPO GDAA GOUD BRUS CART PIRA
1992-03-06 07:20:00	302	NF	153	15	8.71143	83.3498	12	In	East	100	SCRA LUCK RAGG QUIF CURL GORD LJOH SERR COMM BURP LUMP LUMI MORT SERI PEOD
1992-04-13 10:45:00	346	NF	153	15	8.70976	83.3507	12	In	East	100	SCRA LUCK MYST IRAZ RAGG CURL GORD LJOH GRIP SERR COMM BURP NIEV SERI PEOD
1991-10-24 09:59:00	52	FE	157	9	8.50583	83.2806	63	Out	West	100	CORT HAMM QUIF BERN POAS LAPA MORT RAGG VICT
1992-06-13 09:08:00	407	FE	165	12	8.47986	83.1459	74	Out	East	100	QUIF LAVA FLUK COPI TURR BARV AREN MORG SLED MORT PIRA CART
1992-04-07 09:05:00	339	NF	168	3	8.71617	83.4175	9	In	West	100	SCRA LUCK CURL
1992-04-09 09:11:00	341	NF	171	5	8.72674	83.3951	4	In	East	100	SCRA LUCK RAGG CURL NIEV
1992-02-04 07:58:00	260	FE	174	14	8.70847	83.35	12	In	East	100	SCRA TIGR ONCA MYST IRAZ RAGG CURL GORD LJOH SERR BURP COPO OCEL SERI
1992-06-04 08:14:00	396	NF	178	8	8.68638	83.4683	13	In	West	100	POAS GORD LJOH GRIP SERR ALAJ GRAP SERI
1992-07-04 08:34:00	433	FE	178	17	8.58039	83.3699	47	In	West	100	SCRA LUCK IRAZ RAGG CURL POAS LAPA GRIP BDIA COMM LUMP ALAJ PERI GRAP PEOD LUMI MYST
1992-09-21 08:41:00	487	FE	182	8	8.52154	83.1681	67	Out	East	100	LIGH MYST IRAZ BERN FRAY BNOC FRY DIMP
1992-03-25 07:20:00	323	FE	185	8	8.49818	83.1325	75	Out	East	100	CORT EMME COMB VICT FLUK GRUY MORG PIRA
1992-02-13 09:17:00	274	FE	194	7	8.51784	83.1503	68	Out	East	100	LIGH ZIT EMME COMB GRUY MORG PIRA
1991-11-01 08:30:00	73	FE	204	6	8.57554	83.2932	50	In	Mid	100	LIGH HAMM ZIT VICT MORG PIRA
1992-06-17 09:02:00	412	FE	214	4	8.70788	83.4879	7	In	West	100	RAGG COMM NIEV PERI
1992-04-01 07:44:00	335	FE	223	6	8.71777	83.4088	10	In	Mid	100	CURL POAS GORD LJOH GRIP BURP
1991-11-12 08:50:00	90	FE	225	16	8.5787	83.2741	51	In	Mid	100	SCRA LIGH LUCK HAMM ZIT RAGG BERN POAS FANG LAPA VICT FRAY CNEG GRIP BDIA JUVI
1991-10-31 03:46:00	62	FE	226	10	8.5147	83.243	65	Out	Mid	100	LUCK HAMM ZIT QUIF CURL FANG EMME COMB MORT JUVI
1992-05-01 08:08:00	368	NF	227	5	8.66683	83.3172	23	In	East	100	POAS LAPA GRIP PERI ALAJ
1992-09-10 07:33:00	483	FE	228	8	8.6055	83.4049	37	In	West	100	RAGG POAS GORD LJOH SERR BURP SERI ALAJ
1992-03-26 08:11:00	324	FE	231	9	8.71063	83.4125	10	In	Mid	100	RAGG POAS LJOH COMM BURP LUMP NIEV PEOD LUMI
1992-07-28 09:05:00	452	NF	231	13	8.53381	83.1698	62	In	East	100	VICT FRAY GRUY BNOC SYLV BDIA JEAN SETA SECR FRY PIOL ARC HIFA
1992-02-11 09:38:00	271	FE	233	4	8.43512	83.1433	88	Out	East	100	LIGH HAMM ZIT COPI
1992-07-08 10:11:00	437	NF	234	17	8.6692	83.3514	17	In	East	100	LUCK MYST IRAZ RAGG QUIF CURL POAS GORD LJOH BDIA BURP LUMP NIEV DIMP MORT ALAJ LUMI
1992-03-15 08:45:00	311	FE	238	7	8.5053	83.1371	68	Out	East	100	GASH TURR CHAM BARV MORG CART PIRA
1992-06-05 06:52:00	397	FE	241	3	8.54109	83.2893	57	In	West	100	ZIT MORG PIRA
1992-01-09 06:30:00	233	FE	273	2	8.625	83.1861	36	In	East	100	FANG JUVI
1992-01-08 07:40:00	229	FE	281	10	8.54412	83.288	57	In	West	100	POAS LAPA LJOH BDIA SERR BURP LUMP NIEV SERI LUMI
1992-01-11 08:32:00	235	FE	311	14	8.59987	83.2057	45	In	East	100	SCRA LUCK HAMM MYST IRAZ CURL FANG LAVA FRAY BNOC BDIA BURP JUVI BUMP
1992-02-05 06:56:00	264	FE	388	8	8.55853	83.1734	62	In	East	100	CORT LIGH HAMM ZIT LAVA FLUK BUMP DIMP

## Sheet: Supplemental
ID	Sex	Calf
ADAM	Adult	No
ALAJ	New	No
ARC	Calf	No
BARV	Adult	No
BDIA	Adult	No
BRUS	New	No
BUGS	Young	No
BUMP	Adult	No
CART	Young	No
CHAM	Adult	No
CHUM	New	No
CLAR	Adult	No
CNEG	Adult	No
COPI	Adult	No
COPO	Adult	No
FINN	New	No
FRY	New	No
GASH	Adult	No
GDAA	Adult	No
GDBB	Adult	No
GDCC	Adult	No
GDDD	Adult	No
GOUD	New	No
GRAP	New	No
GRUY	Adult	No
HIFA	New	No
JUVI	Young	No
LAVA	Adult	No
LUMI	Calf	No
MORT	Young	No
MYST	Young	No
NIEV	Adult	No
OCEL	Young	No
PEOD	Young	No
PERI	New	No
PIOL	Calf	No
PIRA	Young	No
SECR	New	No
SERI	Young	No
SLAS	New	No
SLED	Adult	No
TIBU	Adult	No
TIGR	Adult	No
AREN	F	New
BERN	M	No
BNOC	F	No
BURP	M	No
COMB	F	New
COMM	F	Young
CORT	F	New
CURL	M	No
DIMP	M	No
DOC	F	Young
EMME	F	New
FANG	F	Young
FLUK	F	New
FRAY	F	New
GORD	F	No
GRIP	F	New
HAMM	M	No
IRAZ	F	Young
JEAN	F	Calf
LAPA	F	New
LIGH	M	No
LJOH	M	No
LUCK	M	No
LUMP	F	Calf
MORG	F	Young
ONCA	F	Young
POAS	F	New
QUIF	F	Young
RAGG	M	No
SCRA	M	No
SERR	F	Young
SETA	F	New
SYLV	F	Calf
TURR	F	Young
VICT	F	New
ZIT	M	No
